# Supplementary material for: Seed sequence polymorphism rs2168518 and allele-specific target gene regulation of hsa-miR-4513
Source: Hum Mol Genet. 2021 Oct 4;31(6):875–87. doi: 10.1093/hmg/ddab292 (PMC8947236; doi:10.1093/hmg/ddab292)
Supplement: Supplementary_Tables_final_ddab292 [file supplementary_tables_final_ddab292.xlsx]

## Sheet: Table S1
Table S1. Target genes of hsa-miR-4513. Direct target genes of hsa-miR-4513 need to fullfill the following criteria: false discovery rate adjusted p-value (Q-value) < 0.01, the gene is protein-coding and a decreased expression in comparison to the control cel-miR-39 transfected samples is demonstrated. The slope for the comparisons of hsa-miR-4513 with the control cel-miR-39 reflects the expressi…
		hsa-miR-4513 vs cel-miR-39			hsa-miR-4513-G vs cel-miR-39			hsa-miR-4513-A vs cel-miR-39			hsa-miR-4513-A vs hsa-miR-4513-G
gene ID	gene symbol	slope [95% CI]	p-value	Q-value	slope [95% CI]	p-value	Q-value	slope [95% CI]	p-value	Q-value	slope [95% CI]	p-value	Q-value
ENSG00000138031	ADCY3	-0.274 [-0.375 - -0.173]	1.48424e-05	0.00496943	-0.245 [-0.366 - -0.123]	0.000892607	0.0437104	-0.303 [-0.402 - -0.205]	2.22005e-05	0.00660467	-0.059 [-0.184 - 0.067]	0.328116	0.552327
ENSG00000110497	AMBRA1	-0.274 [-0.367 - -0.18]	5.79611e-06	0.00252868	-0.235 [-0.345 - -0.125]	0.000557493	0.035095	-0.312 [-0.408 - -0.217]	1.16827e-05	0.00562362	-0.078 [-0.203 - 0.048]	0.202498	0.418094
ENSG00000188070	C11orf95	-0.252 [-0.336 - -0.167]	4.67013e-06	0.00210112	-0.298 [-0.394 - -0.203]	1.94265e-05	0.00569185	-0.205 [-0.284 - -0.125]	0.000110687	0.0127485	0.094 [-0.006 - 0.193]	0.0626331	0.210931
ENSG00000126247	CAPNS1	-0.254 [-0.354 - -0.153]	3.78319e-05	0.00895824	-0.198 [-0.284 - -0.113]	0.000285272	0.0232037	-0.309 [-0.422 - -0.197]	6.16638e-05	0.00975575	-0.111 [-0.233 - 0.01]	0.0695257	0.224275
ENSG00000124762	CDKN1A	-0.188 [-0.25 - -0.127]	3.20074e-06	0.001589	-0.193 [-0.258 - -0.127]	3.5105e-05	0.00802233	-0.184 [-0.249 - -0.118]	5.20838e-05	0.00925741	0.009 [-0.082 - 0.1]	0.831631	0.91593
ENSG00000197565	COL4A6	-0.274 [-0.362 - -0.187]	2.35444e-06	0.00130372	-0.24 [-0.352 - -0.129]	0.000533171	0.0338152	-0.308 [-0.4 - -0.216]	9.21976e-06	0.00562362	-0.068 [-0.177 - 0.042]	0.20243	0.418012
ENSG00000158270	COLEC12	-0.154 [-0.217 - -0.092]	4.80501e-05	0.00960169	-0.17 [-0.239 - -0.101]	0.000170249	0.0187016	-0.139 [-0.202 - -0.077]	0.000390857	0.0204356	0.031 [-0.06 - 0.121]	0.476013	0.682428
ENSG00000143079	CTTNBP2NL	-0.297 [-0.373 - -0.222]	7.02742e-08	0.000147274	-0.347 [-0.433 - -0.26]	1.59327e-06	0.00235299	-0.248 [-0.324 - -0.172]	1.25055e-05	0.00562362	0.098 [0.042 - 0.155]	0.00247129	0.031867
ENSG00000078369	GNB1	-0.274 [-0.385 - -0.163]	5.00192e-05	0.00960169	-0.364 [-0.477 - -0.25]	1.5285e-05	0.00550145	-0.185 [-0.239 - -0.13]	8.15537e-06	0.00562362	0.179 [0.064 - 0.293]	0.00520328	0.0489938
ENSG00000049239	H6PD	-0.172 [-0.227 - -0.117]	2.31461e-06	0.00130372	-0.139 [-0.205 - -0.073]	0.000601643	0.0366603	-0.205 [-0.275 - -0.134]	3.73275e-05	0.00778846	-0.065 [-0.105 - -0.025]	0.00395998	0.0420128
ENSG00000204592	HLA-E	-0.118 [-0.162 - -0.073]	2.17548e-05	0.00634363	-0.081 [-0.127 - -0.036]	0.00212303	0.0677722	-0.154 [-0.195 - -0.113]	2.97571e-06	0.00356106	-0.072 [-0.112 - -0.033]	0.00182027	0.0271287
ENSG00000177733	HNRNPA0	-0.19 [-0.259 - -0.121]	1.31796e-05	0.00452355	-0.139 [-0.214 - -0.064]	0.00166966	0.0603973	-0.241 [-0.312 - -0.17]	8.81782e-06	0.00562362	-0.102 [-0.158 - -0.046]	0.00184547	0.0272807
ENSG00000177663	IL17RA	-0.249 [-0.342 - -0.155]	2.00808e-05	0.00611751	-0.22 [-0.316 - -0.125]	0.000290782	0.0233876	-0.277 [-0.39 - -0.164]	0.00018053	0.0156923	-0.057 [-0.169 - 0.055]	0.292032	0.514864
ENSG00000106348	IMPDH1	-0.46 [-0.623 - -0.296]	9.96772e-06	0.00358763	-0.436 [-0.636 - -0.237]	0.000461721	0.030775	-0.483 [-0.647 - -0.318]	3.38343e-05	0.00760453	-0.046 [-0.255 - 0.162]	0.636813	0.800002
ENSG00000205730	ITPRIPL2	-0.283 [-0.397 - -0.168]	4.83055e-05	0.00960169	-0.374 [-0.506 - -0.243]	4.5065e-05	0.00888768	-0.191 [-0.288 - -0.095]	0.00102218	0.0308373	0.183 [0.116 - 0.25]	6.55651e-05	0.00558128
ENSG00000153885	KCTD15	-0.171 [-0.225 - -0.116]	2.28073e-06	0.00130372	-0.182 [-0.228 - -0.136]	1.79338e-06	0.00235299	-0.159 [-0.227 - -0.092]	0.000247393	0.0164867	0.023 [-0.054 - 0.1]	0.527336	0.721198
ENSG00000257103	LSM14A	-0.327 [-0.421 - -0.233]	4.96409e-07	0.000476454	-0.376 [-0.482 - -0.271]	5.08171e-06	0.00418599	-0.277 [-0.366 - -0.188]	1.95067e-05	0.00638267	0.099 [-0.01 - 0.208]	0.0716458	0.228508
ENSG00000131711	MAP1B	-0.349 [-0.491 - -0.208]	4.89646e-05	0.00960169	-0.38 [-0.576 - -0.183]	0.00120611	0.0526194	-0.318 [-0.496 - -0.141]	0.00211217	0.0418856	0.061 [-0.017 - 0.14]	0.114162	0.300417
ENSG00000173926	MARCH3	-0.375 [-0.485 - -0.265]	6.71858e-07	0.000604546	-0.414 [-0.568 - -0.259]	7.86316e-05	0.0127198	-0.337 [-0.46 - -0.214]	6.58786e-05	0.0100384	0.077 [-0.01 - 0.164]	0.0784495	0.241694
ENSG00000157227	MMP14	-0.461 [-0.605 - -0.316]	1.84762e-06	0.00126668	-0.514 [-0.672 - -0.357]	1.23295e-05	0.00507165	-0.407 [-0.529 - -0.284]	1.02256e-05	0.00562362	0.108 [-0.09 - 0.306]	0.259269	0.479384
ENSG00000147065	MSN	-0.263 [-0.361 - -0.165]	1.77617e-05	0.00555904	-0.272 [-0.398 - -0.145]	0.000528381	0.0338093	-0.255 [-0.369 - -0.14]	0.000408217	0.0207671	0.017 [-0.08 - 0.114]	0.707039	0.845452
ENSG00000087053	MTMR2	-0.273 [-0.381 - -0.164]	4.05425e-05	0.00912017	-0.332 [-0.459 - -0.206]	9.68795e-05	0.0140886	-0.213 [-0.331 - -0.096]	0.00190898	0.0403463	0.119 [0.023 - 0.215]	0.0194377	0.105086
ENSG00000182534	MXRA7	-0.207 [-0.263 - -0.15]	2.33137e-07	0.000316849	-0.188 [-0.267 - -0.109]	0.00023949	0.0211529	-0.225 [-0.292 - -0.158]	9.71535e-06	0.00562362	-0.037 [-0.082 - 0.008]	0.100486	0.27848
ENSG00000145414	NAF1	-0.172 [-0.233 - -0.111]	9.33907e-06	0.00353828	-0.162 [-0.233 - -0.09]	0.000362787	0.026379	-0.183 [-0.256 - -0.11]	0.000150893	0.0143868	-0.021 [-0.1 - 0.057]	0.561756	0.744508
ENSG00000168256	NKIRAS2	-0.421 [-0.553 - -0.289]	1.75972e-06	0.00126668	-0.464 [-0.606 - -0.323]	1.17254e-05	0.00507165	-0.379 [-0.552 - -0.205]	0.000459352	0.0217196	0.086 [-0.054 - 0.225]	0.206003	0.422182
ENSG00000074590	NUAK1	-0.223 [-0.278 - -0.168]	4.6763e-08	0.000134649	-0.218 [-0.282 - -0.155]	7.26886e-06	0.00418599	-0.228 [-0.303 - -0.153]	2.48942e-05	0.00664152	-0.01 [-0.073 - 0.053]	0.738735	0.865244
ENSG00000090530	P3H2	-0.337 [-0.471 - -0.203]	3.87641e-05	0.00895824	-0.311 [-0.468 - -0.154]	0.00100745	0.0464879	-0.363 [-0.531 - -0.195]	0.000504907	0.0223666	-0.053 [-0.206 - 0.101]	0.469723	0.677521
ENSG00000140992	PDPK1	-0.373 [-0.443 - -0.304]	4.42345e-10	6.36844e-06	-0.376 [-0.476 - -0.277]	2.8714e-06	0.00317997	-0.37 [-0.449 - -0.292]	2.6026e-07	0.00187348	0.006 [-0.045 - 0.058]	0.800206	0.899131
ENSG00000126003	PLAGL2	-0.489 [-0.644 - -0.334]	2.09009e-06	0.00130372	-0.442 [-0.657 - -0.226]	0.00076502	0.0409516	-0.536 [-0.728 - -0.345]	5.3523e-05	0.0093972	-0.095 [-0.197 - 0.008]	0.0675206	0.22028
ENSG00000117222	RBBP5	-0.41 [-0.513 - -0.306]	7.16065e-08	0.000147274	-0.406 [-0.548 - -0.264]	4.30891e-05	0.00873738	-0.414 [-0.534 - -0.294]	7.06132e-06	0.00562362	-0.008 [-0.114 - 0.098]	0.874647	0.939141
ENSG00000063978	RNF4	-0.299 [-0.398 - -0.201]	3.39031e-06	0.00162701	-0.298 [-0.433 - -0.163]	0.000430095	0.0292079	-0.301 [-0.417 - -0.185]	0.000106353	0.0124485	-0.004 [-0.091 - 0.084]	0.92747	0.964379
ENSG00000183291	SELENOF	-0.361 [-0.461 - -0.262]	2.68121e-07	0.000321679	-0.282 [-0.352 - -0.212]	1.48928e-06	0.00235299	-0.44 [-0.552 - -0.328]	1.85648e-06	0.00296975	-0.158 [-0.249 - -0.068]	0.00249424	0.0320335
ENSG00000170545	SMAGP	-0.254 [-0.348 - -0.16]	1.55952e-05	0.00510283	-0.27 [-0.385 - -0.155]	0.000257442	0.0223276	-0.238 [-0.35 - -0.126]	0.00056505	0.0235741	0.031 [-0.082 - 0.145]	0.558156	0.742354
ENSG00000111707	SUDS3	-0.272 [-0.36 - -0.184]	2.81112e-06	0.00144542	-0.261 [-0.347 - -0.176]	2.26229e-05	0.00603153	-0.282 [-0.406 - -0.159]	0.000316242	0.0184827	-0.021 [-0.109 - 0.067]	0.614314	0.782819
ENSG00000100324	TAB1	-0.284 [-0.397 - -0.17]	4.18915e-05	0.00915631	-0.283 [-0.409 - -0.157]	0.000375906	0.0269249	-0.284 [-0.42 - -0.149]	0.000644936	0.0249885	-0.001 [-0.157 - 0.154]	0.98516	0.992745
ENSG00000183864	TOB2	-0.287 [-0.374 - -0.199]	1.18793e-06	0.000900137	-0.297 [-0.396 - -0.198]	2.78133e-05	0.00678691	-0.277 [-0.38 - -0.173]	7.99291e-05	0.0109594	0.02 [-0.093 - 0.134]	0.702974	0.843948
ENSG00000196715	VKORC1L1	-0.264 [-0.356 - -0.172]	7.29505e-06	0.00283856	-0.329 [-0.435 - -0.223]	1.97944e-05	0.00569185	-0.2 [-0.286 - -0.113]	0.00029085	0.0174474	0.13 [0.058 - 0.202]	0.0020445	0.0288575
ENSG00000223501	VPS52	-0.389 [-0.496 - -0.283]	2.42088e-07	0.000316849	-0.442 [-0.573 - -0.312]	8.59906e-06	0.0042114	-0.337 [-0.418 - -0.255]	1.09146e-06	0.00261895	0.106 [-0.014 - 0.225]	0.0785137	0.241737
ENSG00000047644	WWC3	-0.213 [-0.295 - -0.132]	2.38226e-05	0.00659564	-0.226 [-0.335 - -0.116]	0.000748194	0.0408021	-0.201 [-0.271 - -0.131]	4.47616e-05	0.00876501	0.025 [-0.072 - 0.121]	0.587744	0.764178
ENSG00000156599	ZDHHC5	-0.154 [-0.216 - -0.092]	4.72333e-05	0.00960169	-0.168 [-0.251 - -0.086]	0.000807691	0.0419795	-0.139 [-0.227 - -0.051]	0.00477046	0.0613217	0.029 [-0.02 - 0.078]	0.219847	0.438263

## Sheet: Table S2
Table S2. Expression of target genes described in the literature and the host gene CSK in the RNA-Seq data. The PMID refers to the literature which previously described the relationship of the respective gene and hsa-miR-4513. CXCL17 failed to reach our expression thresholds and was therefore excluded from further analysis. The slope for the comparisons of hsa-miR-4513 with the control cel-miR-39…
				hsa-miR-4513 vs cel-miR-39			hsa-miR-4513-G vs cel-miR-39			hsa-miR-4513-A vs cel-miR-39			hsa-miR-4513-A vs hsa-miR-4513-G
gene ID	gene symbol	connection to hsa-miR-4513	PMID	slope [95% CI]	p-value	Q-value	slope [95% CI]	p-value	Q-value	slope [95% CI]	p-value	Q-value	slope [95% CI]	p-value	Q-value
ENSG00000151150	ANK3	target gene	25256095	0.121 [-0.014 - 0.255]	0.0762685	0.351494	0.064 [-0.106 - 0.234]	0.427976	0.754039	0.177 [0.022 - 0.333]	0.0289907	0.145226	0.113 [-0.036 - 0.263]	0.123665	0.31456
ENSG00000173068	BNC2	target gene	25256095	-0.025 [-0.121 - 0.071]	0.590162	0.833078	0.018 [-0.059 - 0.096]	0.620529	0.852924	-0.069 [-0.191 - 0.054]	0.246911	0.463224	-0.087 [-0.205 - 0.032]	0.137275	0.334975
ENSG00000103653	CSK	host gene	25256095	-0.026 [-0.125 - 0.073]	0.59053	0.833118	-0.026 [-0.133 - 0.081]	0.608479	0.847385	-0.026 [-0.164 - 0.112]	0.688223	0.827428	0 [-0.117 - 0.116]	0.997139	0.998248
ENSG00000189377	CXCL17	target gene	31115009	not detectable			not detectable			not detectable			not detectable
ENSG00000108433	GOSR2	target gene	25256095	-0.066 [-0.132 - 0.001]	0.0535859	0.301593	-0.101 [-0.17 - -0.032]	0.00756474	0.12738	-0.03 [-0.104 - 0.043]	0.389076	0.603186	0.071 [-0.003 - 0.145]	0.059377	0.204853
ENSG00000156650	KAT6B	target gene	31310159	-0.219 [-0.336 - -0.102]	0.000856918	0.0417413	-0.254 [-0.412 - -0.096]	0.00439241	0.0988087	-0.185 [-0.322 - -0.048]	0.0123312	0.0938824	0.068 [-0.032 - 0.169]	0.163345	0.369808
ENSG00000100330	MTMR3	target gene	25256095	0.069 [-0.024 - 0.162]	0.13712	0.450302	0.003 [-0.078 - 0.083]	0.945624	0.983881	0.135 [0.021 - 0.25]	0.0237333	0.130366	0.133 [0.059 - 0.207]	0.00208676	0.0291681
ENSG00000108187	PBLD	target gene	33121324	0.065 [-0.11 - 0.239]	0.449819	0.750675	0.193 [0.011 - 0.374]	0.0391889	0.277932	-0.063 [-0.221 - 0.094]	0.397152	0.609767	-0.256 [-0.447 - -0.065]	0.0128538	0.0823201
ENSG00000175426	PCSK1	target gene	25256095	-0.181 [-0.415 - 0.054]	0.12396	0.432908	-0.284 [-0.594 - 0.026]	0.0690544	0.358652	-0.077 [-0.28 - 0.126]	0.423043	0.630018	0.207 [-0.05 - 0.463]	0.104488	0.284889
ENSG00000100234	TIMP3	target gene	28397307	0.006 [-0.17 - 0.182]	0.941979	0.978841	0.067 [-0.153 - 0.288]	0.518763	0.80341	-0.055 [-0.231 - 0.121]	0.510192	0.700604	-0.122 [-0.359 - 0.115]	0.283597	0.507146
ENSG00000110171	TRIM3	target gene	31105849	0.086 [-0.043 - 0.214]	0.180037	0.506263	0.073 [-0.099 - 0.245]	0.373113	0.715659	0.098 [-0.07 - 0.267]	0.228547	0.443564	0.025 [-0.103 - 0.154]	0.677619	0.82842

## Sheet: Table S3
Table S3. Allele-specific target genes of hsa-miR-4513. Differentially regulated target genes have to fullfill the following criteria: protein-coding, significantly decreased gene expression in comparison to the control cel-miR-39 (Q-value < 0.01) and a significantly altered gene expression between the two alleles of hsa-miR-4513 (Q-value < 0.01). The slope for the comparisons of hsa-miR-4513 wit…
			hsa-miR-4513 vs cel-miR-39			hsa-miR-4513-G vs cel-miR-39			hsa-miR-4513-A vs cel-miR-39			hsa-miR-4513-A vs hsa-miR-4513-G
	gene ID	gene symbol	slope [95% CI]	p-value	Q-value	slope [95% CI]	p-value	Q-value	slope [95% CI]	p-value	Q-value	slope [95% CI]	p-value	Q-value
A allele candidates	ENSG00000169217	CD2BP2	-0.151 [-0.296 - -0.006]	0.0414857	0.26773	0.012 [-0.036 - 0.06]	0.606729	0.846176	-0.314 [-0.404 - -0.225]	5.91064e-06	0.00562362	-0.326 [-0.405 - -0.247]	1.15966e-06	0.00102557
	ENSG00000147889	CDKN2A	-0.373 [-0.763 - 0.016]	0.059265	0.316355	0.047 [-0.137 - 0.23]	0.590394	0.83707	-0.793 [-1.073 - -0.513]	4.75325e-05	0.00900428	-0.84 [-1.061 - -0.618]	2.67651e-06	0.00142717
	ENSG00000145833	DDX46	-0.16 [-0.306 - -0.013]	0.0342983	0.244331	-0.012 [-0.091 - 0.067]	0.742636	0.906527	-0.307 [-0.418 - -0.197]	5.57912e-05	0.00947524	-0.295 [-0.411 - -0.18]	0.000122227	0.00731342
	ENSG00000122034	GTF3A	-0.043 [-0.121 - 0.036]	0.267805	0.603472	0.036 [-0.028 - 0.101]	0.245522	0.604236	-0.122 [-0.166 - -0.078]	5.73606e-05	0.00947524	-0.158 [-0.216 - -0.1]	6.52205e-05	0.00558128
	ENSG00000067082	KLF6	-0.106 [-0.187 - -0.025]	0.013093	0.159056	-0.021 [-0.077 - 0.035]	0.424538	0.750986	-0.19 [-0.251 - -0.129]	1.82877e-05	0.00612299	-0.169 [-0.213 - -0.125]	2.26487e-06	0.00130429
	ENSG00000071054	MAP4K4	-0.156 [-0.25 - -0.061]	0.0025647	0.0748964	-0.064 [-0.115 - -0.013]	0.0187444	0.198968	-0.247 [-0.33 - -0.164]	2.92796e-05	0.00714472	-0.184 [-0.249 - -0.118]	5.21488e-05	0.00528723
	ENSG00000025796	SEC63	-0.167 [-0.26 - -0.074]	0.00127034	0.0508103	-0.067 [-0.103 - -0.03]	0.00173117	0.0606133	-0.268 [-0.336 - -0.2]	1.77952e-06	0.00296975	-0.201 [-0.251 - -0.151]	1.49625e-06	0.00102557
	ENSG00000143549	TPM3	-0.094 [-0.192 - 0.004]	0.0590797	0.31608	0.014 [-0.03 - 0.058]	0.495597	0.793485	-0.202 [-0.264 - -0.14]	1.19954e-05	0.00562362	-0.216 [-0.267 - -0.165]	8.68894e-07	0.00102557
G allele candidates	ENSG00000178878	APOLD1	-0.344 [-0.501 - -0.187]	0.000180511	0.018701	-0.498 [-0.608 - -0.388]	4.12328e-07	0.00181999	-0.19 [-0.304 - -0.076]	0.0034757	0.0528629	0.308 [0.185 - 0.432]	0.000146407	0.0079842
	ENSG00000127022	CANX	-0.11 [-0.215 - -0.005]	0.0404934	0.26596	-0.209 [-0.275 - -0.143]	1.6197e-05	0.00550164	-0.011 [-0.106 - 0.085]	0.814874	0.90656	0.199 [0.119 - 0.279]	0.000161774	0.00846933
	ENSG00000148730	EIF4EBP2	-0.119 [-0.223 - -0.015]	0.026451	0.217982	-0.224 [-0.293 - -0.154]	1.38508e-05	0.00538947	-0.014 [-0.092 - 0.063]	0.697118	0.833243	0.21 [0.149 - 0.271]	7.26336e-06	0.00234004
	ENSG00000163430	FSTL1	-0.182 [-0.381 - 0.017]	0.0706762	0.341147	-0.386 [-0.5 - -0.272]	8.61547e-06	0.0042114	0.022 [-0.123 - 0.166]	0.74907	0.867226	0.408 [0.271 - 0.544]	2.91543e-05	0.00388521
	ENSG00000205730	ITPRIPL2	-0.283 [-0.397 - -0.168]	4.83055e-05	0.00960169	-0.374 [-0.506 - -0.243]	4.5065e-05	0.00888768	-0.191 [-0.288 - -0.095]	0.00102218	0.0308373	0.183 [0.116 - 0.25]	6.55651e-05	0.00558128
	ENSG00000180398	MCFD2	-0.137 [-0.25 - -0.024]	0.0197581	0.191812	-0.249 [-0.322 - -0.175]	8.42987e-06	0.0042114	-0.025 [-0.115 - 0.065]	0.55502	0.734261	0.224 [0.149 - 0.299]	3.03573e-05	0.00388521
	ENSG00000071073	MGAT4A	-0.056 [-0.207 - 0.094]	0.444498	0.747205	-0.194 [-0.261 - -0.127]	3.98792e-05	0.00873738	0.081 [-0.073 - 0.236]	0.27327	0.489641	0.275 [0.16 - 0.391]	0.000222512	0.00998329
	ENSG00000095303	PTGS1	-0.148 [-0.279 - -0.018]	0.0281614	0.222927	-0.29 [-0.361 - -0.218]	1.37027e-06	0.00235299	-0.007 [-0.081 - 0.066]	0.834836	0.91816	0.282 [0.196 - 0.369]	1.24455e-05	0.00288233
	ENSG00000153707	PTPRD	-0.234 [-0.33 - -0.137]	5.95061e-05	0.0103218	-0.316 [-0.412 - -0.221]	1.08386e-05	0.00498636	-0.151 [-0.247 - -0.055]	0.00496439	0.0622362	0.165 [0.096 - 0.234]	0.00022567	0.00998329
	ENSG00000174136	RGMB	-0.177 [-0.297 - -0.057]	0.00582217	0.110002	-0.292 [-0.388 - -0.195]	2.59224e-05	0.00643456	-0.063 [-0.153 - 0.027]	0.155425	0.356427	0.229 [0.14 - 0.318]	0.000112188	0.00705316
	ENSG00000163946	TASOR	-0.179 [-0.301 - -0.058]	0.00573306	0.109034	-0.291 [-0.389 - -0.193]	3.06118e-05	0.00710837	-0.068 [-0.175 - 0.039]	0.192011	0.400762	0.223 [0.137 - 0.308]	0.000103457	0.00675373
	ENSG00000131374	TBC1D5	-0.282 [-0.426 - -0.139]	0.000545336	0.0327133	-0.429 [-0.53 - -0.329]	7.58485e-07	0.00181999	-0.135 [-0.223 - -0.048]	0.00564327	0.0660802	0.294 [0.199 - 0.389]	2.08312e-05	0.00324016
	ENSG00000140262	TCF12	-0.239 [-0.377 - -0.101]	0.00170351	0.0589555	-0.38 [-0.48 - -0.28]	2.69289e-06	0.00317997	-0.098 [-0.186 - -0.01]	0.0323664	0.153333	0.282 [0.208 - 0.357]	2.83628e-06	0.00145836
	ENSG00000100991	TRPC4AP	-0.161 [-0.343 - 0.021]	0.0805455	0.359369	-0.348 [-0.445 - -0.252]	4.36665e-06	0.00392916	0.027 [-0.099 - 0.153]	0.650481	0.802928	0.375 [0.231 - 0.52]	0.000104611	0.00675373
	ENSG00000105939	ZC3HAV1	-0.11 [-0.2 - -0.019]	0.0196347	0.191259	-0.199 [-0.27 - -0.128]	5.40698e-05	0.00997649	-0.02 [-0.09 - 0.049]	0.534346	0.719067	0.178 [0.118 - 0.239]	3.47787e-05	0.00407486

## Sheet: Table S4
Table S4. Summary statistics of qRT-PCR validation of allele-specific target genes. Allele-specific target genes identified in the RNA-Seq analysis were independently validated via qRT-PCR. Differences in expression were tested for statistical significance via the Kruskal-Wallis test and correction for multiple testing was performed with the Dunn's multiple comparison test using the Benjamini Hoc…
				hsa-miR-4513-G vs cel-miR-39		hsa-miR-4513-A vs cel-miR-39		hsa-miR-4513-A vs hsa-miR-4513-G
	gene ID	gene symbol	Kruskal-Wallis p-value	p-value	adjusted p-value	p-value	adjusted p-value	p-value	adjusted p-value
A allele candidates	ENSG00000169217	CD2BP2	0.006072	0.0933431	0.140015	0.00140485	0.00421456	0.129613	0.129613
	ENSG00000147889	CDKN2A	0.0004992	0.0512146	0.0512146	9.64493e-05	0.000289348	0.0512146	0.0768219
	ENSG00000145833	DDX46	0.002309	0.159317	0.159317	0.000531612	0.00159484	0.0396931	0.0595397
	ENSG00000122034	GTF3A	0.01197	0.33014	0.33014	0.00348358	0.0104507	0.0514554	0.0771831
	ENSG00000067082	KLF6	0.004112	0.135989	0.135989	0.000922285	0.00276686	0.0585301	0.0877952
	ENSG00000071054	MAP4K4	0.001653	0.0199346	0.0299019	0.000434108	0.00130232	0.233711	0.233711
	ENSG00000025796	SEC63	0.009469	0.0658477	0.0987716	0.00244799	0.00734398	0.233953	0.233953
	ENSG00000143549	TPM3	0.005257	0.492186	0.492186	0.00186678	0.00560035	0.0140582	0.0210873
G allele candidates	ENSG00000178878	APOLD1	0.002873	0.000914338	0.00274301	0.0202357	0.0303536	0.401251	0.401251
	ENSG00000127022	CANX	0.05787	not tested		not tested		not tested
	ENSG00000148730	EIF4EBP2	0.05466	not tested		not tested		not tested
	ENSG00000163430	FSTL1	0.002737	0.00116996	0.00350988	0.00940739	0.0141111	0.516196	0.516196
	ENSG00000205730	ITPRIPL2	0.0008415	0.000175113	0.00052534	0.0339259	0.0508889	0.102785	0.102785
	ENSG00000180398	MCFD2	0.002607	0.00105087	0.00315261	0.010097	0.0151454	0.481402	0.481402
	ENSG00000071073	MGAT4A	0.002323	0.000795639	0.00238692	0.0128218	0.0192328	0.386694	0.386694
	ENSG00000095303	PTGS1	0.119	not tested		not tested		not tested
	ENSG00000153707	PTPRD	0.003301	0.00288044	0.00864133	0.00408083	0.00612124	0.913701	0.913701
	ENSG00000174136	RGMB	0.001961	0.000585848	0.00175754	0.0189409	0.0284114	0.229906	0.229906
	ENSG00000163946	TASOR	0.07545	not tested		not tested		not tested
	ENSG00000131374	TBC1D5	0.002474	0.000942856	0.00282857	0.0108327	0.016249	0.447856	0.447856
	ENSG00000140262	TCF12	0.00209	0.000649222	0.00194766	0.0148574	0.0222861	0.32989	0.32989
	ENSG00000100991	TRPC4AP	0.001653	0.000434108	0.00130232	0.0199346	0.0299019	0.233711	0.233711
	ENSG00000105939	ZC3HAV1	0.001537	0.000389157	0.00116747	0.021352	0.0320279	0.212901	0.212901

## Sheet: Table S5
Table S5. Biological and clinical relevance of allele-specific target genes of hsa-miR-4513. Publicly available databases like Online Mendelian Inheritance in Man (OMIM), the genome aggregation database (gnomAD) and the Mouse Genome Informatics (MGI) database were used to investigate the biological and clinical relevance of allele-specific hsa-miR-4513 target genes. The ratio of observed versus e…
			gnomAD	MGI
	gene symbol	OMIM	observed/expected loss of function variants (90% CI)	Mouse phenotype	Molecular function (GO Term)	Biological Process (GO Term)
A allele candidates	CD2BP2	-	0.612 (0.376 - 1.037)	Human Diseases: 2x Autism; Mice homozygous for a knock-out allele exhibit lethality between E9.5 and E10.5. Mice homozygous for a conditional allele activated in podocytes exhibit proteinuria, weight loss, premature death, glomerulosclerosis, mesangial cell hyperplasia, renal tubule casts, and podocyte foot process effacement. Phenotypes: cardiovascular system, cellular, embryo, growth/size/body,…	-	-
	CDKN2A	Melanoma and neural system tumor syndrome, Melanoma-pancreatic cancer syndrome, Melanoma cutaneous malignant	0.201 (0.070 - 0.949)	Null mutants of p16INK4a or p19ARF proteins each show increased tumor susceptibility and sensitivity to carcinogens. Loss of both gives very early onset. p19ARF nulls also show thymic hyperplasia and the eye's hyaloid vascular system fails to regress. Phenotypes: behavior/neurological, cellular, digestive/alimentary system, endocrine/exocrine system, hematopoietic system, homeostasis/metabolism, …	DNA binding, enzyme regulator, transferase	cell death, cell differentiation, cell population proliferation, cellular component organization, establishment of localization, homeostatic process, immune system process, nucleic acid-templated transcription, protein metabolic process, response to stimulus, signaling, system development
	DDX46	-	0.063 (0.030 - 0.144)	-	carbohydrate derivative binding, hydrolase, RNA binding	-
	GTF3A	-	1.061 (0.717 - 1.600)	-	DNA binding, RNA binding	-
	KLF6	Gastric cancer, prostate cancer (both somatic)	0 (0 - 0.252)	Mice homozygous for a null allele exhibit embryonic lethality during organogenesis, small size, pallor, decreased cellular proliferation and delayed liver development. Mice heterozygous for a null allele exhibit delay in embryonic hematopoieisis. Phenotypes: cardiovascular system, cellular, embryo, endocrine/exocrine glands, growth/size/body, hematopoietic system, integument, liver/biliary system…	DNA binding, transcription	nucleic acid-templated transcription, response to stimulus, signaling
	MAP4K4	-	0.093 (0.052 - 0.175)	Mice homozygous for disruptions in this gene die as embryos around day E9.5-10.5. Phenotypes: embryo, growth/size/body, limbs/digits/tail, mortality/aging	carbohydrate derivative binding, cytoskeletal protein binding, transferase	cell death, cell differentiation, cellular component organization, establishment of localization, homeostatic process, protein metabolic process, response to stimulus, signaling, system development
	SEC63	polycystic liver disease	0.396 (0.280 - 0.570)	Mice homozygous for a knock-out allele exhibit early embryonic lethality. Mice homozygous for a conditional allele activated in the kidneys or ubiquitously develop polycystic kidney and liver phenotypes, respectively. Phenotypes: homeostasis/metabolism, liver/biliary system, mortality/aging, renal/urinary system	RNA binding, transporter	establishment of localization, system development
	TPM3	CAP myopathy, Myopathy (congenital, with fiber-type disproportion), Nemaline myopathy (autosomal dominant or recessive)	0.368 (0.208 - 0.691)	Homozygous inactivation of this gene results in early embryonic death, prior to blastocyst formation. Mice homozygous for a targeted allele lacking exon 9 exhibit dysmorphic T-tubules and contraction in skeletal muscles. Phenotypes: mortality/aging, muscle	cytoskeletal protein binding	cellular component organization
G allele candidates	APOLD1	-	0.956 (0.518 - 1.740)	-	lipid binding	cell differentiation, system development
	FSTL1	-	0.146 (0.066 - 0.379)	Mice homozygous for a knock-out allele exhibit neonatal lethality, soft and enlarged trachea, cyanosis, primary atelectasis, lung epithelial cell hyperplasia, over-expanded bronchiole, impaired pneumocyte differentiation and maturation, and decreased surfactant production. Phenotypes: behavior/neurological, cardiovascular system, embryo, growth/size/body, hematopoietic system, homeostasis/metabol…	carbohydrate derivative binding	cell death, cell differentiation, homeostatic process, response to stimulus, signaling
	ITPRIPL2	no entry	0.584 (0.342 - 1.054)	-	no data	no data
	MCFD2	Factor V and factor VIII, combined deficiency of	0.411 (0.167 - 1.275)	Mice homozygous for a null allele exhibit decreased serum factor V and VIII and aspartate transaminase serum levels with accumulation of the proteins in the ER of hepatocytes. Phenotypes: homeostasis/metabolism	-	cell death, establishment of localization
	MGAT4A	-	0.405 (0.263 - 0.644)	Mice homozygous for a knock-out allele show defects in glucose-stimulated insulin secretion, impaired cellular glucose import, increased susceptibility to weight gain, hyperglycemia, impaired glucose tolerance, insulin resistance, high free fatty acid and triglyceride levels, and hepatic steatosis. Phenotypes: Cellular, growth/size/body, homeostasis/metabolism, liver/biliary system	transferase	carbohydrate derivative metabolism, protein metabolic process
	PTPRD	-	0.053 (0.027 - 0.112)	Homozygotes for a targeted null mutation exhibit impaired learning of spatial tasks, enhanced long-term potentiation at hippocampal synapses, and high mortality associated with reduced food intake. Phenotypes: adipose tissue, behavior/neurological, growth/size/body, homeostasis/metabolism, mortality/aging, nervous system, skeleton	hydrolase, signaling receptor binding	cell differentiation, cellular component organization, immune system process, protein metabolic process, response to stimulus, signaling, system development
	RGMB	-	0.323 (0.158 - 0.739)	Mice homozygous for a knock-out allele exhibit lethality at 2 to 3 weeks after birth. Phenotypes: mortality/aging	signaling receptor activity	nucleic acid-templated transcription, response to stimulus, signaling
	TBC1D5	-	0.725 (0.551 - 0.966)	Phenotypes: vision/eye (persistence of hyaloid vascular system)	enzyme regulator	cellular component organization, establishment of localization, response to stimulus
	TCF12	Craniosynostosis	0.206 (0.120 - 0.372)	Mice homozygous for a targeted null mutation exhibit postnatal lethality within two weeks of birth and a 50% reduction in the number of pro-B cells. Phenotypes: behavior/neurological, endocrine/exocrine glands, growth/size/body, hematopoietic system, immune system, mortality/aging, nervous system	DNA binding, transcription	cell differentiation, nucleic acid-templated transcription, system development
	TRPC4AP	-	0.216 (0.133 - 0.367)	Female mice heterozygous for a knock-out allele exhibit anomalies in the growth phase of the hair cycle (anagen). Phenotypes: integument	-	protein metabolic process, system development
	ZC3HAV1	-	0.383 (0.255 - 0.590)	Mice homozygous for a knock-out allele exhibit reduced murine leukemia virus replication efficiency in mouse embryonic fibroblasts. Phenotypes: cellular	RNA binding, transferase	immune system process, response to stimulus, signaling, system development

## Sheet: Table S6
Table S6. Quantitative reverse transcription PCR (qRT-PCR) oligonucleotide primers
for validation of RNA-sequencing (RNA-Seq) results. Probe represents the number
as used for Roche Library Probes.
Gene	Primer	Sequence (5' -> 3')	Probe
APOLD1	forward	tccagaaacagcctcagatttt	16
APOLD1	reverse	agcagcagtccctggaag	16
TBC1D5	forward	tccctggcaggattaaaaca	21
TBC1D5	reverse	ttcgttctcttcggcctcta	21
FSTL1	forward	gccatcaatattacaacgtatcca	2
FSTL1	reverse	tcaatgagagcatcaacacaga	2
TCF12	forward	agtgggaaaactagaccaactacac	38
TCF12	reverse	tgttgtacctcctctttcatcaatac	38
ITPRIPL2	forward	atcagttactccctggtcgtg	82
ITPRIPL2	reverse	ggctgtctcccttgctcttt	82
TRPC4AP	forward	ttctgcagctgaaatcaatca	72
TRPC4AP	reverse	agtttgcaaagccgctca	72
PTPRD	forward	ggcgccttaactttcaaaca	88
PTPRD	reverse	atgtggtctgcaagttccaa	88
RGMB	forward	ggagcgaaagggttaagaatg	35
RGMB	reverse	cgtccatgcaggtctcgt	35
TASOR/FAM208A	forward	tgaaaattgccatctgtatgaag	18
TASOR/FAM208A	reverse	gtcagcaatgccggagtta	18
PTGS1	forward	cacccatgggaaccaaag	4
PTGS1	reverse	tgggggtcaggtatgaactt	4
MCFD2	forward	tggcttagaactctccacagc	69
MCFD2	reverse	ctcattagtggtgcctgttcac	69
EIF4EBP2	forward	gcgcagctacctcatgactat	22
EIF4EBP2	reverse	tctgtcataaatgattcgagttcct	22
CANX	forward	atggggcctgaagaaagc	66
CANX	reverse	atcatctgccccacaacg	66
ZC3HAV1	forward	aggacatctgcaacagcaag	81
ZC3HAV1	reverse	tgccatgtttctacgatgtga	81
MGAT4A	forward	tcttctgaggaatggatgattcta	33
MGAT4A	reverse	taagatccggcgcttgaa	33
CDKN2A	forward	ctactgaggagccagcgtcta	66
CDKN2A	reverse	ctgcccatcatcatgacct	66
CD2BP2	forward	catcttggcctcagaggatg	16
CD2BP2	reverse	cctgcaggttaaagggtgtg	16
DDX46	forward	cccaaccattatgaggattatgt	15
DDX46	reverse	tgatcctctgtgataaaagtataagca	15
SEC63	forward	ttggttaagttgacaaggcaaa	41
SEC63	reverse	tgttcctctgcagcacagat	41
MAP4K4	forward	ttgtggcattacagccattg	29
MAP4K4	reverse	ttggatgcatgtcacagagag	29
TPM3	forward	agacttggaacgcacagagg	53
TPM3	reverse	cctcctccagctcagaacac	53
KLF6	forward	gcacgagaccggctacttc	25
KLF6	reverse	ccagctctaggcaggtctgtt	25
GTF3A	forward	caggagaaaagccgtttgtt	76
GTF3A	reverse	ttcttcaagtttgattttgtgttga	76
HPRT	forward	tgaccttgatttattttgcatacc	73
HPRT	reverse	cgagcaagacgttcagtcct	73

## Sheet: Table S7
Table S7. Oligonucleotide primers to amplify 3'-untranslated regions (3'-UTR) of specific hsa-miR-4513 target genes by PCR.
3'-UTRs of the respective target genes were inserted into a reporter vector to investigate microRNA (miRNA) binding
via luciferase reporter assay.
Gene	Transcript ID	Primer	Sequence (5' -> 3')
CD2BP2	ENST00000305596	CD2BP2 forward (introducing NheI cutting site)	tttaGCTAGCctgctgggggcccagttt
		CD2BP2 reverse (introducing XhoI cutting site)	agccCTCGAGggttttcaccaggctgaagt
CDKN2A (encoding p14)	ENST00000579755	CDKN2A forward 1 (introducing SacI cutting site)	tttaGAGCTCgccatcgcgatgtcgcac
		CDKN2A reverse 1 (introducing XhoI cutting site)	agccCTCGAGgctttggttctgccatttgc
CDKN2A (encoding p16 transcript 1)	ENST00000304494	CDKN2A forward 2 (introducing SacI cutting site)	tttaGAGCTCagaaccagagaggctctgag
		CDKN2A reverse 1 (introducing XhoI cutting site)	agccCTCGAGgctttggttctgccatttgc
CDKN2A (encoding p16 transcript 2)	ENST00000578845	CDKN2A forward 2 (introducing SacI cutting site)	tttaGAGCTCagaaccagagaggctctgag
		CDKN2A reverse 2 (introducing XhoI cutting site)	agccCTCGAGtacggtagtgggggaaggca
CDKN2A (encoding p16 transcript 3)	ENST00000579122	CDKN2A forward 3 (introducing SacI cutting site)	tttaGAGCTCtcatcagtcaccgaaggtcc
		CDKN2A reverse 2 (introducing XhoI cutting site)	agccCTCGAGtacggtagtgggggaaggca
DDX46	ENST00000354283	DDX46 forward (introducing NheI cutting site)	tttaGCTAGCgtggcagttgctgtctgca
		DDX46 reverse (introducing XhoI cutting site)	atacCTCGAGaacatcaaggtggggacac
ITPRIPL2	ENST00000381440	ITPRIPL2 forward (introducing XhoI cutting site)	atacCTCGAGccacctgaccaaatgctcct
		ITPRIPL2 reverse (introducing XbaI cutting site)	tttaTCTAGAggtccccaaatgacccacat
KLF6	ENST00000497571	KLF6 forward (introducing NheI cutting site)	tttaGCTAGCggagcagagaggtggatcct
		KLF6 reverse (introducing XhoI cutting site)	atacCTCGAGctgccctccttgactgagag
TPM3	ENST00000330188	TPM3 forward (introducing NheI cutting site)	tttaGCTAGCcagtcccaccctgctgct
		TPM3 reverse (introducing XhoI cutting site)	atacCTCGAGctctttctcccaatcggccc
